# Supplementary material for: Construction of a Luminescent Cadmium-Based Metal–Organic Framework for Highly Selective Discrimination of Ferric Ions
Source: Molecules. 2021 Nov 13;26(22):6847. doi: 10.3390/molecules26226847 (PMC8625543; doi:10.3390/molecules26226847)
Supplement: Supplementary file 1 [file molecules-26-06847-s001.zip]

Archive with 1 entries (1 files):
- molecules-1433344-supplementary.pdf
